# Supplementary material for: The Association of Dietary Diversity with Hyperuricemia among Community Inhabitants in Shanghai, China: A Prospective Research
Source: Nutrients. 2024 Sep 3;16(17):2968. doi: 10.3390/nu16172968 (PMC11397405; doi:10.3390/nu16172968)
Supplement: Supplementary file 1 [file nutrients-16-02968-s001.zip]

Archive with 1 entries (1 files):
- nutrients-3165692-supplementary.pdf
